# Supplementary material for: AlphaFold3-guided optimization of a photoactivatable endonuclease for top-down genome engineering
Source: J Biol Chem. 2025 Sep 24;301(11):110762. doi: 10.1016/j.jbc.2025.110762 (PMC12569821; doi:10.1016/j.jbc.2025.110762)
Supplement: Supplementary Tables [file mmc2.xlsx]

## Sheet: Table S1. Strain
Table S1. Strains used in this study
strain	description	background
YPH499	S288C-derived haploid, spot assay, cell fusion	MATa ura3-52 lys2-801 ade2-101 trpl-Δ63 his3-Δ200 leu2-Δ1 flo8-1
S799 flo8∆	SK1-derived haploid, cell fusion	MATa ura3 lys2 ho::LYS2 leu2Δ arg4-bgl cyh2-z flo8:hyg
SYW4	MATa/a diploid constructed by cell fusion (YPH499 and S799 flo8∆), MagTAQing, spot assay	MATa/a ura3-52/ura3 lys2-801/lys2 ho::LYS2 leu2Δ/LEU2 ade2-101/ADE2 trp1-Δ63/TRP1 his3-Δ200/HIS3 arg4-bgl/ARG4 cyh2-z/CYH2 flo8-1/flo8:hyg
mal63	MagTAQed isolate, morphology-changed	SYW4
mal65	MagTAQed isolate, morphology-changed	SYW4
mal66	MagTAQed isolate, morphology-changed	SYW4
mal69	MagTAQed isolate, morphology-changed	SYW4
mal70	MagTAQed isolate, morphology-changed	SYW4
mal71	MagTAQed isolate, morphology-changed	SYW4
mal72	MagTAQed isolate, morphology-changed	SYW4
mal73	MagTAQed isolate, morphology-changed	SYW4
mal74	MagTAQed isolate, morphology-changed	SYW4
mal75	MagTAQed isolate, morphology-changed	SYW4
mal76	MagTAQed isolate, morphology-changed	SYW4
mal77	MagTAQed isolate, morphology-changed	SYW4
mal78	MagTAQed isolate, morphology-changed	SYW4
mal79	MagTAQed isolate, morphology-changed	SYW4
mal80	MagTAQed isolate, morphology-changed	SYW4
mal81	MagTAQed isolate, morphology-changed	SYW4
mal82	MagTAQed isolate, morphology-changed	SYW4
mal83	MagTAQed isolate, morphology-changed	SYW4
mal85	MagTAQed isolate, morphology-changed	SYW4
mal87	MagTAQed isolate, morphology-changed	SYW4
mal89	MagTAQed isolate, morphology-changed	SYW4
mal90	MagTAQed isolate, morphology-changed	SYW4
mal92	MagTAQed isolate, morphology-changed	SYW4

## Sheet: Table S2. Primer
Table S2. Primer sets used to confirm ectopic recombination
Name	Chromosomal region	Sequence (5' → 3')
mal69_FW1	YPH499 chr12	GGAAAGGGAGCGATGTCTGAAGG
mal69_RV1	S799 chr03	GTTTGGCCATCTCTTCTTGGTTGC
mal78_FW1	YPH499 chr05	CCACAGTGCTTTCATGCAATCCCAG
mal78_RV1	S799 chr01	CAGCCCGATCGCGAACGTTAAAG
mal80_FW1	YPH499 chr05	CCACAGTGCTTTCATGCAATCCCAG
mal80_RV1	YPH499 chr10	CTGTGCGCAAGCTGCTAAGTTG
mal80_FW2	YPH499 chr08	CATCGATCAGCTACGTCTGACCGA
mal80_RV2	YPH499 chr14	CTGTGCGCAAGCTGCTAAGTTG
mal82_FW1	YPH499 chr02	GGACAGAGCAGAGCATTACGCT
mal82_RV1	S799 chr15	TGGTGTTGCCGTCGTTGAATCTC
mal82_FW2	S799 chr07	AGTGCGGCTTAAACCACAGGATTG
mal82_RV2	S799 chr07	CTCCGAAGCCAGCTCGACAAAC
mal87_FW1	YPH499 chr04	GCGAACTCTGTGGATCGAACACAG
mal87_RV1	S799 chr07	GCTGAGGGCCAAAACCAGAGTC
mal87_FW2	S799 chr16	ACAGGGAAAAGCGCGTTACTGC
mal87_RV2	S799 chr07	GCTGAGGGCCAAAACCAGAGTC

## Sheet: Table S3. Mutation
Table S3. Mutations in MagTAQed isolates
SGC
Strain	Lost chromosome	Start	End
mal63	chr07	301387	310925
mal63	chr14	348801	355235
mal63	chr16	196744	200177
mal63	chr16	210424	214651
mal65	chr05	237112	242341
mal66	chr09	337850	346686
mal69	chr13	294022	294035
mal69	chr13	781449	786999
mal69	chr13	889457	894357
mal69	chr15	451768	453124
mal69	chr15	526770	527204
mal69	chr16	730732	732411
mal70	chr04	558270	558270
mal70	chr11	394751	402452
mal71	chr02	585908	586523
mal71	chr07	801742	807276
mal71	chr10	470331	472495
mal72	chr14	665862	672234
mal72	chr14	679108	679108
mal73	chr09	347297	351001
mal74	chr12	299233	308115
mal74	chr13	746459	749724
mal75	chr15	812048	841150
mal76	chr01	50802	58337
mal78	chr15	969440	975052
mal79	chr06	253820	262230
mal79	chr16	586587	720649
mal79	chr16	728986	730588
mal80	chr01	191626	192418
mal80	chr02	201030	210906
mal80	chr12	rDNA	1024459
mal80	chr15	96291	101402
mal82	chr11	361462	363984
mal82	chr15	660729	679439
mal83	chr04	1120319	1121612
mal83	chr08	149313	152276
mal83	chr12	819134	821015
mal83	chr14	651816	652731
mal87	chr06	75855	80140
mal87	chr12	230360	230528
mal87	chr12	239896	249563
mal87	chr12	884690	885431
mal87	chr15	439478	444961
mal87	chr15	445383	447256
mal89	chr02	84134	91185
mal89	chr04	293404	296552
mal90	chr12	193183	rDNA
mal90	chr13	132067	133171
mal92	chr02	119391	128149
SGC positions are based on YPH499 genome coordinate.
BIR
Strain	Lost chromosome	Position	Direction
mal63	chr04	98412	Left
mal63	chr12	648824	Right
mal65	chr05	131067	Left
mal66	chr05	224782	Right
mal66	chr07	472601	Left
mal66	chr12	rDNA	Right
mal66	chr13	420249	Right
mal66	chr16	676987	Right
mal69	chr10	358182	Left
mal70	chr11	386689	Left
mal71	chr03	189908	Right
mal71	chr12	rDNA	Right
mal71	chr13	502496	Right
mal72	chr12	rDNA	Right
mal73	chr13	138887	Left
mal73	chr13	566176	Right
mal73	chr16	313650	Left
mal74	chr13	753287	Right
mal75	chr12	rDNA	Right
mal75	chr13	12147	Left
mal75	chr15	841360	Right
mal76	chr15	682659	Right
mal78	chr12	rDNA	Right
mal79	chr08	355558	Right
mal79	chr12	1102557	Right
mal79	chr15	595430	Right
mal80	chr12	1024613	Right
mal80	chr15	162744	Left
mal81	chr12	421997	Right
mal83	chr01	115251	Left
mal83	chr12	1063149	Right
mal85	chr13	320195	Right
mal87	chr12	887565	Right
mal90	chr02	330396	Right
mal90	chr04	934123	Right
mal90	chr11	453249	Right
mal90	chr12	31756	Left
mal90	chr14	703705	Right
mal90	chr15	75023	Left
BIR positions are based on YPH499 genome coordinate.
TL
Strain	Type	Chromosome	Position	Chromosome	Position
mal63	NMTL	S799 chr15	810447	S799 chr12	750327
mal66	NMTL	YPH499 chr12	909152	YPH499 chr13	638363
mal66	NMTL	YPH499 chr12	916110	YPH499 chr14	530754
mal69	NAHR	YPH499 chr12	226400	S799 chr03	178000
mal71	NMTL	YPH499 chr03	204758	S799 chr14	7175
mal71	NMTL	YPH499 chr09	34037	S799 chr04	200861
mal71	NMTL	S799 chr10	624367	S799 chr04	200861
mal71	NMTL	S799 chr10	624367	YPH499 chr12	726553
mal77	NMTL	YPH499 chr16	730628	S799 chr02	781826
mal77	NMTL	YPH499 chr16	730628	S799 chr02	781826
mal78	NAHR	YPH499 chr05	464000	S799 chr01	174000
mal80	NAHR	YPH499 chr05	464200	YPH499 chr10	473000
mal80	NMTL	YPH499 chr08	129843	YPH499 chr14	763424
mal80	NAHR	YPH499 chr10	484000	YPH499 chr15	305000
mal81	NMTL	YPH499 chr05	565739	YPH499 chr14	530754
mal82	NAHR	YPH499 chr02	203000	S799 chr15	577000
mal82	Large deletion	S799 chr07	831000	S799 chr07	862000
mal87	NAHR	YPH499 chr04	1109000	S799 chr07	446000
mal87	NAHR	S799 chr16	779000	S799 chr07	446000
mal89	NMTL	YPH499 chr01	115358	YPH499 chr07	477132
Blue data represent the approximate rearrangement positions.
Aneuploidy
Strain	Chromosome	Alteration
mal63	YPH499 chr11	Loss
mal65	YPH499 chr01	Gain
mal65	YPH499 chr08	Loss
mal65	S799 chr08	Gain
mal65	YPH499 chr11	Gain
mal65	S799 chr11	Loss
mal69	YPH499 chr06	Loss
mal70	S799 chr01	Loss
mal70	YPH499 chr07	Loss
mal70	S799 chr07	Gain
mal70	YPH499 chr09	Gain
mal70	S799 chr09	Loss
mal71	YPH499 chr02	Gain
mal71	S799 chr02	Loss
mal72	YPH499 chr08	Loss
mal73	S799 chr03	Loss
mal74	YPH499 chr01	Loss
mal74	YPH499 chr10	Gain
mal74	S799 chr10	Loss
mal76	YPH499 chr02	Loss
mal76	S799 chr02	Gain
mal77	YPH499 chr15	Gain
mal77	S799 chr15	Loss
mal78	YPH499 chr16	Loss
mal80	YPH499 chr02	Loss
mal80	YPH499 chr08	Gain
mal83	S799 chr02	Loss
mal85	YPH499 chr04	Gain
mal85	S799 chr04	Loss
mal85	YPH499 chr12	Gain
mal85	S799 chr12	Loss
mal89	S799 chr07	Gain
mal90	YPH499 chr08	Loss
mal90	S799 chr08	Gain
mal90	S799 chr09	Loss
mal92	YPH499 chr04	Gain
mal92	YPH499 chr04	Loss
mal92	YPH499 chr12	Gain
mal92	S799 chr12	Loss
mal92	YPH499 chr13	Gain
mal92	S799 chr13	Loss
Small-scale variant
Strain	Type	Chromosome	Position	Alteration
mal65	SNV	S799 chr13	727051	G > A
mal66	SNV	YPH499 chr05	211104	G > C
mal74	SNV	YPH499 chr04	385280	G > A
mal74	SNV	YPH499 chr12	1144834	C > T
mal74	DEL	S799 chr06	284478	CTT > CT
mal75	DEL	YPH499 chr16	124678	TGG > TG
mal75	SNV	S799 chr10	372996	T > C
mal78	SNV	S799 chr06	73891	G > T
mal78	SNV	S799 chr16	137280	G > A
mal79	INS	S799 chr10	288079	CG > CGTTTTAAGTTG
